# Supplementary material for: Late-Life Blood Pressure and Cerebral Amyloid Angiopathy: Findings from the U.S. National Alzheimer’s Coordinating Center Uniform Dataset
Source: Neurol Int. 2024 Jul 29;16(4):821–32. doi: 10.3390/neurolint16040061 (PMC11357201; doi:10.3390/neurolint16040061)
Supplement: Supplementary file 1 [file neurolint-16-00061-s001.zip]

Archive with 1 entries (1 files):
- neurolint-3038632-supplementary.pdf
